# Supplementary material for: Class B1 GPCR activation by an intracellular agonist
Source: Nature. 2023 Jun 7;618(7967):1085–93. doi: 10.1038/s41586-023-06169-3 (PMC10307627; doi:10.1038/s41586-023-06169-3)
Supplement: Supplementary file 3 — Source Data Fig. 3 [file 41586_2023_6169_MOESM3_ESM.xlsx]

## Sheet: Sheet1
	Figure 3
	f (top)									f (bottom)									h			i
	EC50	PTH(1-34)			PCO371					Emax	PTH(1-34)			PCO371								cell	vehicle	PTH 100 nM	PTH 10 pM	PTH 100 µM
	WT	0	0	0	0	0	0			WT	100	100	100	100	100	100						#1	0.026	0.55	0.173	-0.062
	P415L	0.06	-0.46	-0.25	-2	-2	-2			P415L	120	131.9	104.7	0.504	0	0.061						#2	0.16	0.381	0.305	-0.087
	L416A	-0.84	-0.82	-0.9	0.255	0.293	0.38			L416A	95.42	116.6	120.6	110	152.1	95.33						#3	-0.087	0.657	0.211	-0.07
	F417A	-0.55	-0.44	-0.63	0.843	0.823	0.985			F417A	98.33	96.42	109.2	99.79	108.4	77.27						#4	0.15	0.56	0.099	-0.039
	G418L	-1.4	-1.75	-1.64	-0.14	0.048	-0.37			G418L	69.45	75.63	69.59	117.5	125.9	118.8						#5	-0.019	0.651	0.1	0.241
	Q451A	-0.48	-0.57	-0.62	-0.15	-0.05	-0.03			Q451A	101.7	85.51	95.13	91.51	106.6	63.01						#6	-0.051	0.425	0.014	0.272
																						#7	-0.016	0.622	0.04	-0.065
																						#8	-0.181	0.457	0.105	-0.026
	PTH(1-34)			Adjusted P Value						PTH(1-34)			Adjusted P Value									#9	0.097	0.167	0.423	-0.172
	WT vs. P415L			0.1396						WT vs. P415L			0.3108									#10	0.138	0.493	0.339	-0.203
	WT vs. L416A			<0.0001						WT vs. L416A			0.775									#11		0.452	0.299	-0.171
	WT vs. F417A			<0.0001						WT vs. F417A			0.9998									#12		0.579	0.192	-0.055
	WT vs. G418L			<0.0001						WT vs. G418L			0.0596									#13		0.603	0.147	0.295
	WT vs. Q451A			<0.0001						WT vs. Q451A			0.9746									#14		0.41		0.119
																						#15		0.444		0.165
	PCO371			Adjusted P Value						PCO371			Adjusted P Value									#16		0.129		0.207
	WT vs. P415L			<0.0001						WT vs. P415L			<0.0001									#17		0.161
	WT vs. L416A			0.0191						WT vs. L416A			0.2984									#18		0.397
	WT vs. F417A			<0.0001						WT vs. F417A			0.989									#19		0.276
	WT vs. G418L			0.4066						WT vs. G418L			0.2339
	WT vs. Q451A			0.8992						WT vs. Q451A			0.6462
																								Adjusted P Value
																						vehicle vs. PTH 10-7M		<0.0001
																						vehicle vs. PTH 10-11M		0.0264
																						vehicle vs. PCO 10-4M		>0.9999
